# Supplementary material for: Sleep Alterations in a Mouse Model of Spinocerebellar Ataxia Type 3
Source: Cells. 2022 Oct 5;11(19):3132. doi: 10.3390/cells11193132 (PMC9563426; doi:10.3390/cells11193132)
Supplement: Supplementary file 1 [file cells-11-03132-s001.zip]

Archive with 1 entries (1 files):
- cells-1858256-supplementary.pdf
